# Supplementary material for: Divergent synthesis of N-heterocycles via controllable cyclization of azido-diynes catalyzed by copper and gold
Source: Nat Commun. 2017 Nov 23;8:1748. doi: 10.1038/s41467-017-01853-1 (PMC5701061; doi:10.1038/s41467-017-01853-1)
Supplement: Supplementary file 4 — Supplementary Data 1 [file 41467_2017_1853_MOESM4_ESM.xls]

## Sheet: Sheet1
Molecular Geometries and Energies
M06 (SMD, DCE) for CuI catalysis (LanL2DZ basis set for Cu), Cartesian Coordinates and Energies in Hartree
Cu(CH3CN)4+
Number of imaginary freguencies: 0
Cu -1.60890800 1.57858200 0.10930500
N -1.45895800 3.30249800 1.18810900
N -0.43207500 0.10529400 0.92878500
N -3.57318300 0.92252800 0.08234900
N -1.05671400 1.80771500 -1.86543400
C -1.36223500 4.28802600 1.78918900
C -4.66528500 0.53617500 0.07003100
C 0.24586400 -0.70764400 1.39950000
C -0.75010300 1.91089100 -2.97779400
C -6.02527200 0.05348900 0.05485900
C -1.24230700 5.51743200 2.53461600
C 1.09263700 -1.71781700 1.98649900
C -0.36652600 2.03865100 -4.36286400
H -6.72000000 0.89850000 0.05027600
H -6.19496300 -0.55292300 -0.83954900
H -6.21294800 -0.55753800 0.94256100
H -0.22652600 5.91215500 2.43932700
H -1.95074300 6.25577300 2.14768200
H -1.45756900 5.33467200 3.59144800
H 1.91898900 -1.94965900 1.30830200
H 1.49963500 -1.35515000 2.93487600
H 0.51433200 -2.62790500 2.17069500
H 0.67591600 1.73227200 -4.48912900
H -1.00349600 1.40393700 -4.98583400
H -0.47439600 3.07855600 -4.68447600
Energy (0K) = -726.8089333
Energy (0K) + ZPE = -726.622833
Enthalpy (298K) = -726.600910
Free Energy (298K) = -726.679049
CH3CN
Number of imaginary freguencies: 0
N -1.73860900 0.61453200 -3.92643200
C -1.07666500 -0.26838500 -3.56482100
C -0.25103900 -1.36909200 -3.11691600
H 0.44273300 -1.66495400 -3.90925700
H 0.32578100 -1.07366800 -2.23547100
H -0.87645700 -2.22833000 -2.85715800
Energy (0K) = -132.6651429
Energy (0K) + ZPE = -132.619943
Enthalpy (298K) = -132.615448
Free Energy (298K) = -132.643909
1a
Number of imaginary freguencies: 0
C -2.40784200 -3.29163900 -1.60465400
C -1.88626600 -2.01811300 -1.82249800
C -2.67187500 -0.87006800 -1.57683000
C -3.98226800 -1.04238100 -1.11336400
C -4.50065600 -2.31145800 -0.89708900
C -3.71085300 -3.43289900 -1.14369000
H -1.79586000 -4.17014800 -1.80115000
H -4.58357300 -0.15707800 -0.92139500
H -5.51909600 -2.42813400 -0.53627500
H -4.11163600 -4.43006800 -0.97837600
C -2.11043200 0.41880700 -1.79530000
C -1.46240800 1.42122400 -2.01711100
N -0.73446900 2.51509800 -2.32004200
C -0.32837300 2.64442700 -3.74793000
C 0.27909000 1.43015100 -4.27640800
C 0.73290800 0.36633900 -4.64176800
C 1.26633600 -0.88704900 -5.07178700
C 2.65122700 -1.10861900 -5.07062800
C 0.40529900 -1.91997500 -5.47430000
C 3.16265600 -2.34006100 -5.46194600
H 3.31463600 -0.30478500 -4.75745900
C 0.92471800 -3.14804400 -5.86347600
H -0.66859700 -1.74536700 -5.47487200
C 2.30217000 -3.36134600 -5.85755800
H 4.23837600 -2.50297900 -5.45563700
H 0.25162200 -3.94435500 -6.17273400
H 2.70436700 -4.32479000 -6.16222800
N -0.57829700 -1.78294500 -2.30082300
N 0.21153800 -2.72133200 -2.36016500
N 1.04798900 -3.48927800 -2.45776800
S 0.44772100 2.95023400 -1.13294700
O -0.24983900 2.86450000 0.13855900
O 1.01287100 4.20474400 -1.60683500
C 1.66692900 1.68120500 -1.23373100
C 1.41585800 0.44977200 -0.62591200
C 2.80015900 1.89081400 -2.01524500
C 2.31204900 -0.58752800 -0.83166500
H 0.53657000 0.30765800 -0.00277000
C 3.68861500 0.83957000 -2.19998400
H 2.97632900 2.86066200 -2.47438500
C 3.44666900 -0.41544500 -1.63393500
H 2.13068700 -1.55692000 -0.36799800
H 4.58116600 0.98922100 -2.80568900
C 4.35619800 -1.57196400 -1.89795800
H 5.21828200 -1.28005300 -2.50705100
H 4.72687500 -2.01151700 -0.96410900
H 3.81673700 -2.36587700 -2.43357400
H -1.23601400 2.89923100 -4.30768800
H 0.34144100 3.50869200 -3.81844400
Energy (0K) = -1691.8873724
Energy (0K) + ZPE = -1691.517155
Enthalpy (298K) = -1691.489803
Free Energy (298K) = -1691.572799
A
Number of imaginary freguencies: 0
Cu -3.73260900 2.47846600 -1.64319400
N -3.08464700 4.24651600 -0.74443700
N -5.73993100 2.39083600 -1.25384000
N -3.80314500 3.12579700 -3.75590900
C -2.67265300 5.16067400 -0.16399000
C -6.87955000 2.40594800 -1.04598400
C -3.89602700 3.36488200 -4.88659400
C -8.29920400 2.41891400 -0.79012400
C -2.15914100 6.29556100 0.56410300
C -4.00815900 3.66451000 -6.29453300
H -8.69813400 3.42413200 -0.95403100
H -8.80266400 1.71922300 -1.46357100
H -8.49241900 2.12257600 0.24501900
H -1.11196700 6.46519400 0.29750000
H -2.74055800 7.18968400 0.32107100
H -2.22611500 6.10464800 1.63915100
H -4.77089600 4.43253900 -6.45220400
H -3.04995800 4.03016300 -6.67489800
H -4.28996300 2.76266000 -6.84586700
C -2.54438800 -2.94561700 -2.05977600
C -2.10188600 -1.62524400 -1.99448800
C -2.99823200 -0.58870400 -1.65202400
C -4.33077200 -0.91803300 -1.38253900
C -4.76971600 -2.23278400 -1.44181100
C -3.87286500 -3.24325800 -1.78317900
H -1.84998700 -3.73929900 -2.32968500
H -5.01379300 -0.11197500 -1.12195800
H -5.80747800 -2.47164000 -1.22520100
H -4.20766100 -4.27630600 -1.83582600
C -2.53252900 0.77097800 -1.59279700
C -1.54502100 1.52902200 -1.66594100
N -0.56214900 2.40251600 -1.75049400
C -0.08568300 2.84779800 -3.08639600
C 0.50745900 1.75648100 -3.84159600
C 0.97377200 0.78679900 -4.40093200
C 1.50811300 -0.36583200 -5.05247400
C 2.86105800 -0.70417300 -4.90029000
C 0.67241800 -1.19277900 -5.81841500
C 3.36643600 -1.84712600 -5.50639000
H 3.50213600 -0.06048800 -4.30066700
C 1.18694500 -2.33141700 -6.42476800
H -0.37888700 -0.93290400 -5.92526300
C 2.53200600 -2.66087000 -6.26998500
H 4.41636400 -2.10340400 -5.38165600
H 0.53559500 -2.96724000 -7.01980300
H 2.93071500 -3.55489800 -6.74388600
N -0.77365000 -1.23513900 -2.26040400
N 0.06165200 -2.09890400 -2.52260400
N 0.94022800 -2.77874400 -2.77124300
S 0.47889100 2.62236800 -0.36770100
O -0.35674900 2.31102000 0.77704500
O 1.06831700 3.93860000 -0.55351200
C 1.70187000 1.37953900 -0.59751500
C 1.39967600 0.06898000 -0.22186100
C 2.87736800 1.70061000 -1.27054200
C 2.29754800 -0.93464600 -0.54886800
H 0.48193500 -0.15718100 0.31669800
C 3.76061100 0.67651200 -1.58718200
H 3.09341300 2.73077100 -1.54388900
C 3.47374600 -0.65074200 -1.25594000
H 2.08478500 -1.96410000 -0.26313400
H 4.68512700 0.90730800 -2.11394300
C 4.39004300 -1.76234100 -1.65462000
H 5.28110500 -1.38921700 -2.16986100
H 4.71403500 -2.34267700 -0.78228200
H 3.87530300 -2.46132100 -2.32738300
H -0.95868700 3.27049400 -3.60109500
H 0.62026100 3.67049700 -2.92455100
Energy (0K) = -2286.0336295
Energy (0K) + ZPE = -2285.522956
Enthalpy (298K) = -2285.478143
Free Energy (298K) = -2285.603786
A1
Number of imaginary freguencies: 0
Cu 1.46199200 2.17257200 -6.09278700
N 2.73821300 3.62820200 -5.30165800
N -0.01713800 3.41435000 -6.99282700
N 2.29939800 1.11337700 -7.59963700
C 3.36888500 4.43831800 -4.76399000
C -0.78356400 4.07846300 -7.55330900
C 2.74597200 0.35913000 -8.35655200
C -1.73620000 4.90741400 -8.25159400
C 4.14845700 5.43416500 -4.06931100
C 3.30224700 -0.59148100 -9.28750800
H -1.23553800 5.44409300 -9.06274700
H -2.53208100 4.28597800 -8.67193800
H -2.17492100 5.63250300 -7.56007000
H 4.99541300 4.95613000 -3.56776000
H 4.52530700 6.17835200 -4.77682700
H 3.52444800 5.93150500 -3.32047100
H 3.61030900 -0.08184500 -10.20501700
H 4.17188600 -1.08084000 -8.83862600
H 2.55246700 -1.35000900 -9.53102600
C -2.31100800 -3.34439000 -1.61897800
C -1.78220100 -2.06878300 -1.80473300
C -2.60002100 -0.92616900 -1.66341700
C -3.95040500 -1.10463900 -1.33609600
C -4.47688800 -2.37591600 -1.15607600
C -3.65421000 -3.49218000 -1.29682900
H -1.67297400 -4.21948500 -1.72803100
H -4.57764300 -0.22336700 -1.22689800
H -5.52682500 -2.49848400 -0.90416000
H -4.06091700 -4.49060200 -1.15568200
C -2.03370500 0.36472000 -1.85630800
C -1.41054300 1.38962000 -2.04383000
N -0.70959900 2.51007100 -2.31050200
C -0.36172200 2.74129500 -3.72917500
C 0.30047100 1.58983800 -4.35309900
C 0.72242300 0.47752900 -4.65427500
C 1.18137700 -0.83029800 -5.00853700
C 2.55245300 -1.12471500 -5.01579900
C 0.25357400 -1.82622200 -5.34996300
C 2.98818500 -2.39639700 -5.36527200
H 3.26227400 -0.34117100 -4.75495800
C 0.69893200 -3.09512800 -5.69840600
H -0.80914300 -1.59244400 -5.33297600
C 2.06303600 -3.38151900 -5.70657500
H 4.05268900 -2.62046800 -5.36969900
H -0.02135100 -3.86587700 -5.96149700
H 2.40564100 -4.37694200 -5.97938100
N -0.43336800 -1.82464500 -2.14127100
N 0.34019000 -2.77498400 -2.22696500
N 1.16750500 -3.55065500 -2.33695100
S 0.48444200 2.93812600 -1.13066500
O -0.20315800 2.84513800 0.14470500
O 1.04356200 4.19502100 -1.60813800
C 1.70631500 1.67384700 -1.24436100
C 1.48008600 0.44547000 -0.62229900
C 2.82546300 1.89145000 -2.04388000
C 2.39219200 -0.57849700 -0.82845700
H 0.60975300 0.29664800 0.01191600
C 3.72311200 0.85094000 -2.23951700
H 2.98368600 2.86522300 -2.49953000
C 3.50979200 -0.40053000 -1.65278000
H 2.23611700 -1.54372800 -0.34734400
H 4.60222400 1.00719800 -2.86372100
C 4.44020300 -1.54317100 -1.90421400
H 5.25472800 -1.26268500 -2.58021500
H 4.88207400 -1.90891500 -0.96932000
H 3.89979100 -2.38845200 -2.35190500
H -1.29346200 2.96512900 -4.26301500
H 0.25658700 3.64432700 -3.77754600
Energy (0K) = -2286.0326096
Energy (0K) + ZPE = -2285.521290
Enthalpy (298K) = -2285.476857
Free Energy (298K) = -2285.600528
A2
Number of imaginary freguencies: 0
Cu -4.96240800 0.41369200 -4.04305000
N -3.59514900 1.92836200 -3.78249600
N -5.87486200 -0.07290600 -2.34898700
N -5.41881200 0.27693400 -5.99436200
C -3.02439100 2.88346600 -3.45709700
C -6.23465500 -0.43593900 -1.30942300
C -5.62655900 0.21142200 -7.13196500
C -6.67927400 -0.89258500 -0.01602100
C -2.31793900 4.07259900 -3.04540600
C -5.88859900 0.13568900 -8.54796500
H -7.46375400 -0.23031600 0.36216600
H -7.07810000 -1.90821900 -0.09772900
H -5.84065700 -0.88905200 0.68681700
H -1.36950600 4.15218600 -3.58618600
H -2.92619700 4.95655600 -3.26039700
H -2.11736700 4.02857200 -1.97026500
H -6.45914100 1.01407800 -8.86395300
H -4.94444200 0.10469400 -9.09949600
H -6.46535500 -0.76622300 -8.77294800
C -4.20179300 -3.12299700 -2.49064600
C -3.33462600 -2.08195000 -2.79932800
C -2.41024000 -1.60171300 -1.85291000
C -2.35664600 -2.23432100 -0.60114400
C -3.21449200 -3.28181700 -0.29785700
C -4.14193500 -3.72519600 -1.23956300
H -4.91708800 -3.44842600 -3.24251400
H -1.63865200 -1.87481700 0.13255600
H -3.16105000 -3.75277800 0.68036900
H -4.81601100 -4.54416700 -1.00219000
C -1.59024600 -0.47899900 -2.14677900
C -0.92163800 0.49979700 -2.40953500
N -0.20121400 1.57638800 -2.76964700
C 0.32864600 1.59558400 -4.16036200
C 1.16772400 0.44598400 -4.46378000
C 1.80690800 -0.56241300 -4.67644700
C 2.56133200 -1.74811500 -4.92683300
C 3.94517900 -1.77211300 -4.69933600
C 1.91966700 -2.90384300 -5.39645300
C 4.66993800 -2.93370900 -4.93221300
H 4.43675200 -0.87066200 -4.33783800
C 2.65210600 -4.06067700 -5.62844500
H 0.84619500 -2.87944400 -5.57370600
C 4.02568800 -4.07891400 -5.39586100
H 5.74228100 -2.94506200 -4.74913200
H 2.14923500 -4.95362700 -5.99238400
H 4.59517800 -4.98737800 -5.57809400
N -3.52375500 -1.44758800 -4.06676000
N -2.54121900 -1.14349000 -4.75289400
N -1.75937200 -0.79591600 -5.50190000
S 0.76009200 2.31404800 -1.53772900
O -0.05800300 2.23741000 -0.33938300
O 1.16283600 3.59320000 -2.10083000
C 2.16983900 1.27093800 -1.38799900
C 2.03571300 0.04480300 -0.73382500
C 3.35842500 1.64468000 -2.00836700
C 3.12107200 -0.81562000 -0.70989900
H 1.09976300 -0.22680700 -0.25094500
C 4.43657300 0.77015500 -1.96164600
H 3.43537600 2.60369000 -2.51485000
C 4.33210800 -0.46950500 -1.32438500
H 3.03460700 -1.77806500 -0.20852600
H 5.37595400 1.04839900 -2.43660700
C 5.48872900 -1.41613200 -1.28868600
H 6.29565900 -1.09412200 -1.95516800
H 5.90154200 -1.49159300 -0.27467200
H 5.17952500 -2.42674200 -1.58111000
H -0.54804700 1.61896200 -4.82230800
H 0.85920500 2.54573200 -4.29334100
Energy (0K) = -2286.0278334
Energy (0K) + ZPE = -2285.517019
Enthalpy (298K) = -2285.472357
Free Energy (298K) = -2285.598492
TSI
Number of imaginary freguencies: 1
Cu -4.28005900 0.12558800 -3.67229500
N -3.62128100 2.04595500 -3.23732800
N -5.96044000 -0.09591700 -2.49156400
N -4.23514800 0.24635000 -5.78819100
C -3.09907900 3.01232700 -2.86718000
C -6.77296100 -0.38229500 -1.71697300
C -3.86264800 0.16955000 -6.88375300
C -7.77916200 -0.74579100 -0.74953700
C -2.42493300 4.20023900 -2.40265400
C -3.39831000 0.07630800 -8.24704200
H -7.88397800 0.04842400 -0.00466400
H -8.74040700 -0.89736300 -1.24914500
H -7.48631300 -1.67236800 -0.24580000
H -1.42995200 4.26188400 -2.85745700
H -3.00259100 5.09117300 -2.66571200
H -2.30904100 4.15494300 -1.31489900
H -3.54426700 1.03276100 -8.75758200
H -2.33336600 -0.17604900 -8.25643700
H -3.95389400 -0.70253900 -8.77729200
C -4.26114500 -3.36709700 -1.84134400
C -3.46506600 -2.26492000 -2.21382800
C -2.66746700 -1.61563700 -1.21881200
C -2.71905400 -2.06930100 0.10191800
C -3.56999700 -3.11350300 0.44646200
C -4.35012600 -3.75950600 -0.51661100
H -4.83586900 -3.86179700 -2.62125800
H -2.10286700 -1.58736500 0.85672400
H -3.61559100 -3.43844100 1.48313400
H -4.99970700 -4.58247100 -0.23071800
C -1.82558600 -0.55841400 -1.62312600
C -1.12823100 0.35858300 -2.01733200
N -0.43236700 1.37157500 -2.53713400
C -0.19421100 1.36014400 -4.00383700
C 0.66843200 0.26741100 -4.42757900
C 1.36336000 -0.67419400 -4.74644800
C 2.18651300 -1.78029300 -5.11829200
C 3.57982800 -1.63047500 -5.19059700
C 1.61240200 -3.02719300 -5.40727700
C 4.38027900 -2.70966800 -5.54155600
H 4.02104500 -0.66136900 -4.96390700
C 2.42006600 -4.10103400 -5.75779700
H 0.53176900 -3.14183800 -5.35219200
C 3.80306300 -3.94568600 -5.82492000
H 5.45975700 -2.58495700 -5.59305600
H 1.96797400 -5.06505300 -5.97876600
H 4.43153300 -4.78994600 -6.09865500
N -3.60941200 -1.78002900 -3.48704700
N -2.14784100 -1.85820200 -4.36611200
N -1.73430700 -1.56427900 -5.36269100
S 0.69435500 2.20798000 -1.52444600
O 0.13658500 2.09347900 -0.18859900
O 0.87260900 3.50068800 -2.16848000
C 2.18166400 1.27967300 -1.65663900
C 2.26406100 0.04669600 -1.00594200
C 3.20275800 1.74726500 -2.47794400
C 3.39700300 -0.72614500 -1.19548700
H 1.45479400 -0.29891600 -0.36627100
C 4.33513200 0.96000000 -2.64183700
H 3.11047100 2.70855400 -2.97683800
C 4.44404200 -0.28536500 -2.01709500
H 3.47899900 -1.69384000 -0.70350600
H 5.14727700 1.31089700 -3.27632600
C 5.64309900 -1.15220300 -2.22949600
H 6.33228900 -0.71689200 -2.96063600
H 6.19214100 -1.30469200 -1.29211900
H 5.34356600 -2.14483300 -2.58903400
H -1.18629200 1.28343700 -4.47377000
H 0.21713300 2.33923600 -4.27741400
Energy (0K) = -2285.9774514
Energy (0K) + ZPE = -2285.470992
Enthalpy (298K) = -2285.426055
Free Energy (298K) = -2285.551537
I
Number of imaginary freguencies: 0
Cu -3.91094400 -0.31298800 -3.00122300
N -3.78530500 1.71858600 -2.42917000
N -6.02640000 -0.06209200 -3.91768200
N -2.95912600 -0.20253600 -4.81515000
C -3.32719200 2.64064300 -1.89460800
C -7.16071700 -0.06316000 -4.15804200
C -2.46955000 -0.23782300 -5.86466600
C -8.57403700 -0.06434800 -4.45829900
C -2.70308000 3.76007400 -1.22992200
C -1.84967700 -0.27354900 -7.16722200
H -9.06716900 0.76264800 -3.93927700
H -8.72798300 0.04963100 -5.53522900
H -9.02298000 -1.00687400 -4.13182900
H -1.77353300 4.02196600 -1.74861500
H -3.37007900 4.62679300 -1.22728100
H -2.46556300 3.48655800 -0.19620300
H -2.27896200 0.50313600 -7.80691200
H -0.77325700 -0.10028200 -7.06060200
H -2.01249100 -1.25019800 -7.63296000
C -4.11125200 -3.37573700 -0.09965400
C -3.55292500 -2.24875700 -0.82311600
C -2.31750900 -1.66365400 -0.26846900
C -1.79571400 -2.15369000 0.93635200
C -2.41099200 -3.21463400 1.57759300
C -3.56789700 -3.84213900 1.06236800
H -5.00813900 -3.81569800 -0.53026000
H -0.89963900 -1.70336600 1.35648500
H -1.98154700 -3.58241700 2.50720000
H -4.01203200 -4.67692300 1.59686200
C -1.66869400 -0.61551800 -0.91601000
C -1.04624400 0.30639600 -1.42431800
N -0.40064500 1.32342200 -1.96448700
C -0.42644800 1.53284800 -3.43593700
C 0.25746800 0.47473600 -4.16160900
C 0.82543000 -0.42934300 -4.73733000
C 1.50639400 -1.48165400 -5.42167900
C 2.87706000 -1.37173400 -5.70343900
C 0.81023900 -2.63335400 -5.81868900
C 3.53430600 -2.39761400 -6.36997800
H 3.41602800 -0.47872900 -5.38882100
C 1.47586300 -3.65388000 -6.48521200
H -0.25039100 -2.71941800 -5.58946400
C 2.83635600 -3.53820300 -6.76224200
H 4.59698400 -2.30654000 -6.58461400
H 0.93094500 -4.54495200 -6.78770300
H 3.35424200 -4.33985800 -7.28358800
N -4.17999700 -1.78150000 -1.85767800
S 0.91800800 2.02722700 -1.05608800
O 0.60843000 1.71661600 0.32707700
O 0.99462800 3.39704600 -1.53541600
C 2.31371600 1.11570800 -1.61022300
C 2.46439500 -0.20314300 -1.17501100
C 3.17203100 1.68653700 -2.54487300
C 3.50232200 -0.95520400 -1.69706600
H 1.77870100 -0.63013600 -0.44603200
C 4.21317900 0.91483900 -3.04490400
H 3.02823300 2.71300200 -2.87224400
C 4.38786200 -0.41099100 -2.63822900
H 3.63392500 -1.98709300 -1.37657500
H 4.90014800 1.34330000 -3.77257100
C 5.48594200 -1.25316600 -3.20262200
H 6.02270700 -0.73500300 -4.00419000
H 6.21258200 -1.52327000 -2.42644000
H 5.08593000 -2.19178200 -3.60609200
H -1.48346800 1.59133200 -3.72863500
H 0.02070500 2.51563400 -3.62877300
Energy (0K) = -2176.5600259
Energy (0K) + ZPE = -2176.060491
Enthalpy (298K) = -2176.017414
Free Energy (298K) = -2176.140526
N2
Number of imaginary freguencies: 0
N -0.76051500 0.78952700 0.19743700
N -1.86514600 0.78952700 0.19743700
Energy (0K) = -109.4494634
Energy (0K) + ZPE = -109.443833
Enthalpy (298K) = -109.440528
Free Energy (298K) = -109.462281
A3
Number of imaginary freguencies: 0
Cu -4.56337200 0.11956400 -4.44373300
N -3.74762000 1.81048100 -5.14761200
N -5.12863300 -0.37830900 -2.58160200
N -5.76050900 -0.78939800 -5.84991400
C -3.53919000 2.80833400 -5.69947300
C -5.53476500 -0.78502700 -1.57571900
C -6.40574600 -1.33033900 -6.64579300
C -6.06121000 -1.29121200 -0.33135300
C -3.31283400 4.05567500 -6.38722400
C -7.20747700 -2.00699500 -7.63614000
H -7.05844700 -1.70965400 -0.49835600
H -5.40543900 -2.07632100 0.05819500
H -6.13168100 -0.47914500 0.39968500
H -2.82262200 3.86857300 -7.34793600
H -4.27279600 4.55012600 -6.56619200
H -2.67957900 4.70851800 -5.77857900
H -8.26453000 -1.94841200 -7.36095200
H -7.06486700 -1.53747100 -8.61389300
H -6.91102600 -3.05826500 -7.69658100
C -3.61768000 -3.42117100 -3.91346800
C -2.81069600 -2.31292100 -3.68466500
C -2.19760600 -2.11322900 -2.43078100
C -2.39283600 -3.08416800 -1.43889600
C -3.16469000 -4.21217600 -1.68091200
C -3.78478100 -4.37622200 -2.91726800
H -4.10137900 -3.52417000 -4.88222000
H -1.92530600 -2.92533000 -0.46820600
H -3.29494100 -4.95655900 -0.89971500
H -4.40294900 -5.24921000 -3.10994900
C -1.43820300 -0.92631100 -2.15043300
C -0.77861700 0.07796900 -2.45953500
N -0.02979500 1.13420800 -2.70171100
C -0.62019800 2.44824600 -3.05500000
C -0.38761100 2.80422400 -4.44492300
C -0.14797800 3.05887300 -5.60616700
C 0.12186000 3.32218500 -6.98353700
C 0.28291400 4.63778200 -7.44345200
C 0.21211400 2.25591700 -7.89285400
C 0.52904600 4.87844600 -8.78909400
H 0.21132400 5.46194100 -6.73651600
C 0.46266000 2.50750300 -9.23576200
H 0.09280600 1.23593100 -7.53137300
C 0.62023300 3.81657900 -9.68643300
H 0.65154200 5.90025400 -9.14030900
H 0.52943800 1.67834000 -9.93664800
H 0.81386300 4.00984900 -10.73896800
N -2.79499900 -1.32393800 -4.71497600
N -1.72398300 -0.84393700 -5.10632100
N -0.84098600 -0.31440000 -5.58887700
S 1.70349100 0.96217800 -2.60302600
O 1.92150100 -0.10685700 -1.64487300
O 2.17626400 2.31683800 -2.36878400
C 2.18467500 0.41170800 -4.20261300
C 2.03322500 -0.93637100 -4.52224500
C 2.64176400 1.34343400 -5.13292700
C 2.34186700 -1.34984100 -5.81112900
H 1.67859000 -1.64868200 -3.78029500
C 2.94622600 0.90549700 -6.41223700
H 2.75534500 2.38865600 -4.85652900
C 2.79157100 -0.43895200 -6.77207900
H 2.22703600 -2.39770200 -6.08162800
H 3.30426200 1.61851200 -7.15362900
C 3.11048200 -0.87796800 -8.16487900
H 2.67305500 -0.19052600 -8.89915500
H 4.19435300 -0.87794700 -8.33650000
H 2.73916800 -1.88753700 -8.36585700
H -1.69204200 2.35986100 -2.83484800
H -0.21039200 3.20712400 -2.37777800
Cu -1.24081000 -0.36499900 -0.08251400
N -0.55550500 1.55567600 0.36732800
N 0.23827600 -1.64164300 0.72358600
N -2.88788100 -0.61702200 1.15242100
C 0.01514800 2.55351700 0.51671100
C 1.26321900 -2.14362000 0.92517200
C -3.65228600 -0.65225800 2.02278000
C 2.54742800 -2.75795500 1.16127800
C 0.72729800 3.79606600 0.69540700
C -4.61358400 -0.70160000 3.09784600
H 2.87099000 -2.56706800 2.18856000
H 2.48107200 -3.83791800 1.00107100
H 3.28343800 -2.33737400 0.46899200
H 0.19832100 4.60640100 0.18474100
H 0.79991600 4.03394300 1.76073400
H 1.73506800 3.70631600 0.27880700
H -5.26812100 -1.56953600 2.97241700
H -4.09348700 -0.78470400 4.05680200
H -5.21895600 0.20970700 3.09884000
Energy (0K) = -2880.1683215
Energy (0K) + ZPE = -2879.513505
Enthalpy (298K) = -2879.453346
Free Energy (298K) = -2879.611602
A4
Number of imaginary freguencies: 0
Cu -3.81378600 2.34981700 -1.47874500
N -3.09197300 4.07870200 -0.54940500
N -5.80890000 2.27510800 -1.08762700
N -3.75327700 3.05676600 -3.58531800
C -2.48480400 4.80446100 0.12042000
C -6.94570200 2.28591300 -0.86508900
C -3.45684700 3.30125000 -4.67968600
C -8.36162400 2.29340000 -0.59074800
C -1.71472700 5.69077200 0.95969000
C -3.07143600 3.60875500 -6.03706400
H -8.76428200 3.29975600 -0.73771000
H -8.87241800 1.60049600 -1.26572400
H -8.54053500 1.98444200 0.44327700
H -0.74614900 5.89246300 0.49222900
H -2.25170200 6.63179200 1.10952000
H -1.54474400 5.21426400 1.93041800
H -3.60377800 4.49968400 -6.38345000
H -1.99165300 3.79592700 -6.08167700
H -3.31642800 2.76772300 -6.69250400
C -2.68355000 -3.05483800 -2.18924600
C -2.21594900 -1.74862000 -2.05300700
C -3.09581700 -0.71337900 -1.66703500
C -4.43685600 -1.03183900 -1.42397300
C -4.90044400 -2.33247600 -1.55498500
C -4.01981800 -3.34106700 -1.94069800
H -2.00208900 -3.84840600 -2.49104400
H -5.10649400 -0.22863600 -1.12352700
H -5.94407900 -2.56195100 -1.35776900
H -4.37348200 -4.36343700 -2.04894000
C -2.60896200 0.63167700 -1.52387600
C -1.63831100 1.41241000 -1.54043800
N -0.65639500 2.29215100 -1.49568000
C -0.19312200 2.96851700 -2.72243600
C 0.35404800 2.02117700 -3.69546100
C 0.75680800 0.99890800 -4.24645900
C 1.23724700 -0.19064600 -4.87425800
C 2.55920400 -0.61391500 -4.66590400
C 0.37888400 -0.94936600 -5.68512500
C 3.01155900 -1.78142400 -5.26701600
H 3.21403300 -0.02271100 -4.02723400
C 0.84070400 -2.11722400 -6.27563400
H -0.64497700 -0.61242700 -5.83659300
C 2.15511500 -2.53272400 -6.06950300
H 4.03565200 -2.10987200 -5.10450700
H 0.17458200 -2.70788500 -6.89961000
H 2.51336300 -3.44808500 -6.53443400
N -0.87416300 -1.37949100 -2.28788400
N -0.07169400 -2.26071000 -2.59719000
N 0.77619800 -2.96168400 -2.88844000
S 0.32707700 2.37992400 -0.05799000
O -0.54029100 1.92891500 1.01336100
O 0.88620900 3.72289500 -0.07494800
C 1.58436300 1.19591700 -0.38600600
C 1.30339100 -0.15227100 -0.16020600
C 2.77214900 1.61215700 -0.98245100
C 2.24195100 -1.09541500 -0.54810500
H 0.37356600 -0.45412800 0.31673800
C 3.69565000 0.64706500 -1.36296800
H 2.96978700 2.66935700 -1.14307600
C 3.43844000 -0.71375800 -1.16822000
H 2.04569700 -2.15285500 -0.37562900
H 4.63123200 0.95209700 -1.82884200
C 4.41165900 -1.75609300 -1.61620900
H 5.19239600 -1.33335800 -2.25705800
H 4.90418300 -2.23049400 -0.75796700
H 3.89975400 -2.55556400 -2.16722600
H -1.04434500 3.51881700 -3.14384500
H 0.55442200 3.71687400 -2.43452500
Cu 0.81401000 2.80690900 -5.64252800
N 0.54601200 4.81770200 -5.44553600
N 2.81061800 2.50913300 -6.30561900
N -0.12421600 2.22990000 -7.43087800
C 0.50964100 5.96958800 -5.32772000
C 3.85897600 2.15139900 -6.64548600
C -0.48988100 1.91093500 -8.48313400
C 0.47045000 7.40375600 -5.18328600
C 5.16113600 1.69469800 -7.06682200
C -0.94678200 1.51243200 -9.79221200
H 0.96204100 7.87558900 -6.03907600
H -0.56727200 7.74567800 -5.13348300
H 0.99018700 7.69806900 -4.26668000
H 5.28852200 1.86979300 -8.13910300
H 5.94215200 2.23315600 -6.52222500
H 5.25639400 0.62327400 -6.86497600
H -0.15927300 1.69138600 -10.53005400
H -1.19740300 0.44762000 -9.78918600
H -1.83435600 2.08863700 -10.06962900
Energy (0K) = -2880.1734763
Energy (0K) + ZPE = -2879.521376
Enthalpy (298K) = -2879.459957
Free Energy (298K) = -2879.623572
A5
Number of imaginary freguencies: 0
Cu -5.09898100 0.34683600 -3.81695900
N -3.78888600 1.87908200 -3.32761700
N -5.95441700 -0.38463800 -2.19076100
N -5.49187700 0.42571200 -5.77089400
C -3.23618800 2.79290100 -2.87659900
C -6.25095600 -0.90340800 -1.19825000
C -5.71482100 0.46725600 -6.90670700
C -6.60889100 -1.56037600 0.03415900
C -2.54799900 3.92496300 -2.30349100
C -5.99727300 0.51682500 -8.31980000
H -7.40673800 -1.00555500 0.53632300
H -6.95491200 -2.57700200 -0.17666000
H -5.73381300 -1.60761400 0.68987300
H -1.69469300 4.20510700 -2.93004900
H -3.23334500 4.77481900 -2.22941400
H -2.18924800 3.66639100 -1.30124400
H -6.55558700 1.42834600 -8.55332000
H -5.06183900 0.51439200 -8.88691300
H -6.59528900 -0.35293300 -8.60768300
C -4.01290800 -3.26338700 -2.57586200
C -3.21064000 -2.16065000 -2.84867700
C -2.28070300 -1.69179200 -1.90097200
C -2.15727800 -2.39224300 -0.69093100
C -2.95118700 -3.49848900 -0.42524500
C -3.88276600 -3.93458200 -1.36649200
H -4.73382800 -3.58245100 -3.32509600
H -1.43546500 -2.03847200 0.04174100
H -2.84387700 -4.02117400 0.52168400
H -4.50591000 -4.80096300 -1.16022200
C -1.52222000 -0.51570600 -2.14712800
C -0.91374400 0.51237400 -2.36335400
N -0.25689400 1.64210000 -2.67826600
C 0.17853600 1.80051100 -4.08490700
C 0.93764900 0.63778800 -4.55496400
C 1.42789800 -0.49022500 -4.55338500
C 1.93238200 -1.82522300 -4.55073700
C 3.29880100 -2.08174200 -4.35936900
C 1.03823900 -2.89255100 -4.72695400
C 3.76022300 -3.39102900 -4.35547200
H 3.98380800 -1.24895000 -4.20508800
C 1.50971000 -4.19794900 -4.71494200
H -0.02127400 -2.67934100 -4.86447700
C 2.86868000 -4.44779800 -4.53415700
H 4.81958000 -3.59015700 -4.20972800
H 0.81532300 -5.02398900 -4.84653600
H 3.23453800 -5.47172700 -4.52893200
N -3.47556900 -1.48106300 -4.07426100
N -2.55433400 -1.00107800 -4.74129100
N -1.84151800 -0.50642700 -5.47867600
S 0.74767200 2.32304900 -1.44447900
O -0.03201800 2.18414000 -0.22682800
O 1.12317400 3.62860600 -1.96375800
C 2.16429600 1.27971900 -1.38938700
C 2.08112500 0.06187600 -0.71427500
C 3.30222800 1.64588700 -2.10574900
C 3.16953100 -0.79664400 -0.75910700
H 1.18724700 -0.20269700 -0.15469300
C 4.38045200 0.77305900 -2.13140300
H 3.34038600 2.59986200 -2.62621100
C 4.32950800 -0.45633900 -1.46455800
H 3.12305200 -1.75150400 -0.23879900
H 5.28033300 1.04559500 -2.68058700
C 5.50022000 -1.38590500 -1.49441700
H 6.08596600 -1.26476600 -2.41244900
H 6.17442700 -1.18507500 -0.65167400
H 5.18311100 -2.43120900 -1.41381900
H -0.72392600 1.92944500 -4.69823700
H 0.75351400 2.73068400 -4.15629900
Cu 1.63701700 0.64826900 -6.56087700
N 1.26570600 2.55598800 -7.18058900
N 0.51950700 -0.70045300 -7.79702600
N 3.55058900 0.13238000 -7.18877400
C 1.12429500 3.64115900 -7.56029100
C -0.24170400 -1.40881000 -8.30798900
C 4.58246900 -0.29826500 -7.49169700
C -1.20693500 -2.28679400 -8.92467200
C 0.95114700 4.99202700 -8.03481100
C 5.86545000 -0.84484000 -7.86000800
H -1.29651500 -2.05674800 -9.99028500
H -0.89194600 -3.32793400 -8.80917500
H -2.18158500 -2.15137700 -8.44461200
H 1.37009000 5.69663400 -7.31033700
H 1.46399500 5.11605900 -8.99311100
H -0.11358900 5.20491500 -8.16849100
H 6.09079500 -1.70880300 -7.22703200
H 5.84741000 -1.16268300 -8.90644400
H 6.64507000 -0.08884900 -7.72872700
Energy (0K) = -2880.1675507
Energy (0K) + ZPE = -2879.515020
Enthalpy (298K) = -2879.453660
Free Energy (298K) = -2879.618924
In the oxidant-free cycle:
TSB
Number of imaginary freguencies: 1
Cu -4.24974500 1.25226600 -1.11965200
N -3.64524500 3.22460600 -0.84645800
N -5.46186600 0.82964300 0.55058000
N -5.94638100 1.55669200 -2.50636900
C -3.24155400 4.30509000 -0.73109700
C -6.08782200 0.42333400 1.43766000
C -6.79062300 1.57455900 -3.30083400
C -6.86429800 -0.08114800 2.54551600
C -2.73587100 5.65131200 -0.59509200
C -7.84610600 1.59510600 -4.28628600
H -7.81044100 0.46323600 2.61707200
H -7.07416600 -1.14474900 2.39871600
H -6.30780900 0.04645300 3.47877200
H -1.69031000 5.68892200 -0.91658500
H -3.32541200 6.33338300 -1.21506100
H -2.80106800 5.97088300 0.44982400
H -8.73082900 2.08962300 -3.87494200
H -7.51564600 2.13868400 -5.17618100
H -8.10923200 0.57213400 -4.57084400
C -2.40371500 -3.53985300 -3.22479400
C -2.31453000 -2.24551200 -2.74822500
C -3.42092300 -1.48922300 -2.31746300
C -4.68137200 -2.07739600 -2.38520200
C -4.80255400 -3.37871000 -2.86606100
C -3.67942000 -4.10016200 -3.27579000
H -1.52193800 -4.09184300 -3.54089800
H -5.55133600 -1.51233100 -2.05348000
H -5.78353500 -3.84402000 -2.92014300
H -3.79609800 -5.11608000 -3.64436700
C -3.05884700 -0.17111000 -1.81913900
C -1.75677800 0.04644300 -1.88542300
N -0.77857000 0.93381500 -1.65795500
C -0.40656500 1.96041900 -2.65610500
C 0.48487400 1.42430200 -3.67239800
C 1.20144800 0.91616900 -4.50797300
C 2.03503900 0.30680300 -5.49344200
C 3.18103000 0.96319900 -5.96466300
C 1.70657500 -0.96016400 -5.99919200
C 3.97913000 0.36103900 -6.92846500
H 3.43371200 1.94425400 -5.56884900
C 2.51281600 -1.55591900 -6.96004900
H 0.81352200 -1.46225300 -5.63073600
C 3.64798000 -0.89701900 -7.42705000
H 4.86558800 0.87535300 -7.29203700
H 2.25334500 -2.53805900 -7.34822700
H 4.27607700 -1.36512900 -8.18136300
N -1.17261700 -1.43042500 -2.60889200
N 0.00771100 -1.80816800 -2.65012200
N 1.13094000 -1.96149200 -2.65888700
S 0.16570100 0.79086400 -0.22315700
O 1.47842300 1.31709500 -0.56163600
O -0.01013800 -0.58744900 0.20760200
C -0.63640400 1.88467900 0.89930300
C -0.13885600 3.17519900 1.05280200
C -1.80859300 1.46705400 1.53383400
C -0.83503200 4.06517300 1.86266800
H 0.78085800 3.47174200 0.55427700
C -2.48401000 2.37307700 2.33567500
H -2.18049300 0.45229900 1.40624200
C -2.01565200 3.68289600 2.50393500
H -0.45532200 5.07637300 2.00004000
H -3.39726500 2.06763800 2.84423000
C -2.78529800 4.65061800 3.34512400
H -2.92458600 4.26670300 4.36290700
H -2.27957600 5.61905900 3.41300900
H -3.78832400 4.81513600 2.93040300
H -1.34180900 2.32598900 -3.09866900
H 0.05131700 2.80773800 -2.12986500
Energy (0K) = -2286.0038157
Energy (0K) + ZPE = -2285.494489
Enthalpy (298K) = -2285.450119
Free Energy (298K) = -2285.576644
B
Number of imaginary freguencies: 0
Cu -1.55734800 0.42929500 0.17795900
N -1.71233600 2.39210100 0.77493000
N -3.72204500 0.00950300 0.35526600
N -1.77087200 0.97918500 -2.00468800
C -1.77979700 3.50401900 1.09458600
C -4.86185000 -0.18926100 0.42995700
C -1.64218000 1.28709000 -3.11588800
C -6.28213400 -0.43734500 0.52011600
C -1.86124300 4.89276600 1.48223700
C -1.46986800 1.67009700 -4.49924800
H -6.82029100 0.22727200 -0.16196900
H -6.49698500 -1.47562900 0.25093800
H -6.62752800 -0.25578100 1.54201700
H -0.85485300 5.31445500 1.56590100
H -2.42255200 5.45599600 0.73071000
H -2.36978700 4.98248600 2.44728500
H -2.40991200 2.05931700 -4.90120600
H -0.70053300 2.44504300 -4.57571200
H -1.15746500 0.80058600 -5.08878000
C 0.61205900 -4.63230300 -0.13626000
C 0.57172600 -3.26920100 0.07234700
C -0.58866400 -2.47679800 0.04449600
C -1.79353400 -3.12141800 -0.22850600
C -1.79430700 -4.49651400 -0.45257000
C -0.61300000 -5.24105100 -0.40730300
H 1.54015800 -5.19709500 -0.09989000
H -2.71521400 -2.54308500 -0.26222100
H -2.73208600 -5.00351800 -0.66642600
H -0.64309500 -6.31237200 -0.58693700
C -0.30287200 -1.07093300 0.32415800
C 1.01880100 -0.96262600 0.53269800
N 1.95285700 0.04049900 0.70614300
C 1.82667000 1.24259800 -0.15415200
C 1.84591000 0.86552900 -1.55409000
C 1.79882300 0.51972800 -2.71435000
C 1.67114400 0.08937600 -4.06902200
C 2.26872500 0.80277900 -5.11764400
C 0.89791100 -1.04635500 -4.35704100
C 2.08497500 0.38921800 -6.43116400
H 2.86830500 1.68163100 -4.89094400
C 0.72566300 -1.45620400 -5.67268400
H 0.43341800 -1.59128200 -3.53654900
C 1.31474000 -0.73750100 -6.71170500
H 2.54828000 0.94768100 -7.24114400
H 0.12729900 -2.33780600 -5.89037000
H 1.17570400 -1.05790000 -7.74159700
N 1.62605200 -2.36496300 0.36298100
S 2.46679300 0.32201600 2.31885900
O 3.60871300 1.21818200 2.21635300
O 2.60584400 -1.01486000 2.88209600
C 1.14654900 1.16197100 3.13240000
C 1.18556100 2.55021100 3.23257700
C 0.07982300 0.42123800 3.64679900
C 0.13703300 3.20298000 3.86987100
H 2.03363500 3.10567600 2.83962000
C -0.95993400 1.09475600 4.26831300
H 0.07881000 -0.66363200 3.58217800
C -0.94806400 2.49032200 4.38809500
H 0.16544900 4.28586700 3.98007500
H -1.79545500 0.53126300 4.68056900
C -2.08556900 3.19462000 5.05674900
H -2.25623600 2.79841300 6.06493300
H -1.90326500 4.27088800 5.13935300
H -3.01859800 3.04435800 4.49810900
H 0.88353300 1.76891900 0.07588800
H 2.66323500 1.90781300 0.08864200
N 3.96694200 -2.73467500 0.47494700
N 2.84422700 -2.63403800 0.40039400
Energy (0K) = -2286.0050705
Energy (0K) + ZPE = -2285.495061
Enthalpy (298K) = -2285.450445
Free Energy (298K) = -2285.576967
TSB1
Number of imaginary freguencies: 1
Cu -3.37334300 1.89967800 -2.44565500
N -2.77063800 3.94726200 -1.93180400
N -5.17882700 1.81130600 -1.50074500
N -3.97934300 2.50437600 -4.46434200
C -2.31974300 4.90578000 -1.46009000
C -6.18246600 1.84072000 -0.92297900
C -3.74186200 2.65666800 -5.58969800
C -7.43188900 1.88236800 -0.20300100
C -1.75821500 6.09689300 -0.86651100
C -3.42131300 2.82769500 -6.98670600
H -7.87579500 2.87835900 -0.29105300
H -8.12484300 1.14405400 -0.61689300
H -7.25793800 1.65929600 0.85377800
H -0.77258800 6.29790400 -1.29673900
H -2.41443600 6.95180700 -1.05342900
H -1.64877200 5.95233900 0.21238000
H -4.09071600 3.56251300 -7.44320800
H -2.38699200 3.17450700 -7.08245100
H -3.52819200 1.87020400 -7.50713700
C -0.81581400 -2.98018500 -1.62503600
C -0.75127200 -1.62711100 -1.94782800
C -1.92685900 -0.83181100 -1.94793400
C -3.15470600 -1.45097800 -1.64798200
C -3.21678000 -2.79608200 -1.33242300
C -2.04343700 -3.55397100 -1.31822800
H 0.08834700 -3.58613100 -1.61782200
H -4.05132700 -0.83301000 -1.65991400
H -4.16973300 -3.26116600 -1.09642200
H -2.08391200 -4.61098000 -1.06701100
C -1.85761100 0.56434800 -2.21702400
C -0.90078000 1.39240800 -2.55228700
N -0.14528600 2.32069500 -1.99592100
C 0.65533300 3.21529500 -2.93232300
C 0.35550300 2.68194900 -4.24491800
C -0.41203100 1.67841200 -4.42790100
C -0.87830500 0.72619900 -5.41774000
C -0.11581100 0.61424500 -6.59442800
C -2.03881400 -0.04561700 -5.29621000
C -0.51326200 -0.23501800 -7.61697600
H 0.78901800 1.21036000 -6.69046600
C -2.42614000 -0.90447300 -6.31989900
H -2.65730600 0.03792300 -4.40624000
C -1.66927400 -1.00183600 -7.48375700
H 0.08824000 -0.30335400 -8.52057000
H -3.33088600 -1.49733900 -6.20584800
H -1.97607600 -1.67351000 -8.28208900
N 0.44062900 -0.96572000 -2.29076900
N 1.49354200 -1.60489600 -2.25371500
N 2.52490900 -2.08203200 -2.25364800
S -0.02639000 2.51297300 -0.28149900
O -1.29872400 2.14312800 0.31121500
O 0.50373500 3.86079900 -0.13615100
C 1.18677200 1.31401300 0.15826500
C 0.77445400 0.12549600 0.75378500
C 2.52617800 1.55474400 -0.15008900
C 1.73050800 -0.83876500 1.04788300
H -0.27441200 -0.03860100 0.98856300
C 3.46242500 0.57842600 0.15172200
H 2.83294700 2.49493400 -0.60354700
C 3.08059400 -0.62965600 0.75070100
H 1.42592300 -1.77124100 1.52030400
H 4.51288200 0.75197900 -0.07504500
C 4.10015700 -1.68618400 1.03094200
H 5.03183800 -1.25268300 1.41071800
H 3.73290300 -2.41742800 1.75781000
H 4.35186600 -2.23065600 0.11069500
H 0.33563000 4.25274300 -2.77789700
H 1.71638800 3.13905800 -2.66295200
Energy (0K) = -2285.9864297
Energy (0K) + ZPE = -2285.476616
Enthalpy (298K) = -2285.433435
Free Energy (298K) = -2285.553170
B1
Number of imaginary freguencies: 0
Cu -2.19100100 0.83826200 -0.36616400
N -1.54187400 2.91138200 0.13801700
N -3.92013200 0.84530100 0.78090300
N -2.96424300 1.30852300 -2.25215500
C -1.05566000 3.87797300 0.55531500
C -4.89068200 0.91872800 1.40898900
C -2.97790900 1.42611300 -3.40529300
C -6.10222100 1.01374000 2.18679300
C -0.45988500 5.08372200 1.08265500
C -2.97742600 1.56191300 -4.84151500
H -6.51293100 2.02464600 2.10879800
H -6.83964700 0.29799500 1.81180800
H -5.88865700 0.79347500 3.23679000
H 0.46907400 5.30796700 0.54984700
H -1.15172900 5.92239200 0.96124600
H -0.23695000 4.94992700 2.14502100
H -3.56062600 2.43851400 -5.13815200
H -1.94719400 1.67907500 -5.19284500
H -3.41017300 0.66709300 -5.29900300
C 0.48285600 -3.82770900 0.79835300
C 0.54159300 -2.52421300 0.31195300
C -0.63919500 -1.71696800 0.26817000
C -1.85548200 -2.29257600 0.72361400
C -1.90247500 -3.57581000 1.21664200
C -0.72686100 -4.33815800 1.24834000
H 1.37822400 -4.44542600 0.82320800
H -2.74686100 -1.66869600 0.68628400
H -2.83632800 -3.99808400 1.57501600
H -0.75652600 -5.35613300 1.62919200
C -0.64476800 -0.37749000 -0.15791200
C 0.43633900 0.40957700 -0.58020300
N 1.10995500 1.24230400 0.23977200
C 2.02439000 2.10231700 -0.59462100
C 1.80878000 1.66575600 -1.97007200
C 0.88012200 0.65755900 -1.96376600
C 0.42049500 -0.10091900 -3.14339000
C 1.13817700 0.03689900 -4.34240100
C -0.69349200 -0.94834700 -3.14811800
C 0.75901500 -0.64256000 -5.49147400
H 2.00645500 0.69281500 -4.34737800
C -1.07777000 -1.62937700 -4.30093900
H -1.29713600 -1.06500400 -2.24920100
C -0.35423900 -1.48227400 -5.47950100
H 1.33923800 -0.51920400 -6.40376000
H -1.95180700 -2.27741800 -4.27282700
H -0.64946700 -2.01977000 -6.37794600
N 1.71357300 -1.92774900 -0.15209200
N 2.77697400 -2.54508400 -0.02755000
N 3.81500900 -2.99779000 0.03624100
S 1.03121700 1.32332600 1.94746500
O -0.28204400 0.86221200 2.36972000
O 1.47906900 2.67671800 2.23741200
C 2.24503300 0.15888500 2.47787800
C 1.82793000 -1.06639400 2.99169200
C 3.59692700 0.46669800 2.32399400
C 2.79158300 -2.00119700 3.34853200
H 0.76864300 -1.28043200 3.11631000
C 4.54070200 -0.48352800 2.68220900
H 3.90655800 1.43699400 1.94103600
C 4.15428400 -1.73108200 3.18783300
H 2.48211200 -2.96162800 3.75783400
H 5.59974800 -0.25980800 2.56777500
C 5.18015800 -2.77134300 3.50189600
H 6.10670800 -2.32467600 3.87759000
H 4.81245700 -3.49148600 4.23984300
H 5.43666000 -3.33343100 2.59309600
H 1.76234500 3.15429700 -0.41805500
H 3.06030300 1.94953900 -0.26006800
Energy (0K) = -2286.0027505
Energy (0K) + ZPE = -2285.492211
Enthalpy (298K) = -2285.449045
Free Energy (298K) = -2285.568768
TSB2
Number of imaginary freguencies: 1
Cu -3.54123800 2.56884100 -2.27197700
N -2.96027600 2.56678700 -0.25442000
N -5.44439600 1.69136300 -2.30012100
N -3.73827100 4.51637700 -2.94150600
C -2.38352700 2.31865300 0.72030300
C -6.41987600 1.07131000 -2.38106900
C -3.39588400 5.54687600 -3.34612900
C -7.62868900 0.29002400 -2.48728200
C -1.64152200 2.00787700 1.91991800
C -2.95600300 6.82669200 -3.84619800
H -8.06830500 0.14677100 -1.49583100
H -8.35056300 0.80511900 -3.12762600
H -7.39733300 -0.68750600 -2.92162800
H -0.84772200 2.74681900 2.06724200
H -2.30555100 2.01940600 2.78918100
H -1.19422500 1.01174600 1.83040500
H -3.46338200 7.63431700 -3.31056500
H -1.87541100 6.92380600 -3.69931700
H -3.18055400 6.90831300 -4.91366900
C -2.24576700 -2.33325300 -2.16044100
C -1.93986100 -0.97248000 -2.15138600
C -2.54334700 -0.09160000 -3.06896800
C -3.46882400 -0.62382100 -3.98255100
C -3.75933400 -1.97872100 -4.00566600
C -3.14522400 -2.83562400 -3.09059600
H -1.75935600 -3.00496800 -1.45410500
H -3.93916500 0.05597800 -4.69058000
H -4.46256100 -2.37104300 -4.73606200
H -3.37007400 -3.89938500 -3.09734900
C -2.20408300 1.31084900 -3.14519100
C -1.18447100 1.84939200 -3.71956500
N -0.54344500 3.04047800 -4.09887800
C 0.32559300 2.39868200 -5.13794100
C 0.03021800 1.00506400 -4.71830600
C 0.30189000 -0.20463800 -4.58703400
C 0.55511400 -1.53538400 -4.23305400
C 1.42091800 -1.79114500 -3.14542100
C -0.04757400 -2.60989400 -4.91939100
C 1.66807200 -3.09619900 -2.75697600
H 1.88513400 -0.94823900 -2.63218200
C 0.21999300 -3.91077400 -4.52414300
H -0.72164000 -2.39891700 -5.74635500
C 1.07059500 -4.15454000 -3.44537400
H 2.33024600 -3.29613700 -1.91766400
H -0.24313900 -4.74159900 -5.05019700
H 1.27103500 -5.17824600 -3.13845600
N -0.99787400 -0.40645300 -1.25787600
N -0.33542300 -1.16439900 -0.55404000
N 0.34440100 -1.75001900 0.14973200
S 0.28761300 3.95780900 -2.90074000
O -0.72250400 4.37753900 -1.94387700
O 1.04650800 4.92698300 -3.67860600
C 1.39551500 2.83823700 -2.10010500
C 0.94654900 2.15925800 -0.96848700
C 2.66244300 2.60073100 -2.63299600
C 1.78402600 1.23456300 -0.36401100
H -0.04707900 2.35726100 -0.57521700
C 3.47518700 1.65117800 -2.02748800
H 3.01376300 3.15499900 -3.50020500
C 3.04939600 0.95356900 -0.89174700
H 1.45183300 0.71055400 0.53224900
H 4.46261300 1.44938200 -2.43849300
C 3.91876300 -0.07834200 -0.24765000
H 4.74110400 -0.37889000 -0.90438600
H 4.35720300 0.30293400 0.68347000
H 3.33694100 -0.97035400 0.01709900
H -0.04093500 2.64555000 -6.13849700
H 1.38395300 2.66840300 -5.06110800
Energy (0K) = -2285.9844188
Energy (0K) + ZPE = -2285.473885
Enthalpy (298K) = -2285.430535
Free Energy (298K) = -2285.549725
B2
Number of imaginary freguencies: 0
Cu -2.73534800 2.68103000 -2.03241100
N -2.42926200 3.36040800 -0.08079100
N -4.64405700 1.52663200 -1.48871500
N -3.68371400 4.39282000 -2.78468400
C -2.29542400 3.79375700 0.98553500
C -5.19381900 0.50439800 -1.45900000
C -4.06428700 5.36714100 -3.28316400
C -5.85907200 -0.77831300 -1.43466900
C -2.12609700 4.33553800 2.31288300
C -4.53943800 6.58184500 -3.90267000
H -6.86214300 -0.67778900 -1.00987200
H -5.94032000 -1.17103900 -2.45338000
H -5.28387100 -1.48334000 -0.82650000
H -1.21883200 4.94558700 2.35103600
H -2.98680500 4.95842700 2.57341500
H -2.04154300 3.52249500 3.03996800
H -5.44047300 6.93301900 -3.39126400
H -3.76817000 7.35531800 -3.84080100
H -4.77425700 6.39572800 -4.95474200
C -2.03354400 -2.31369400 -2.47442000
C -1.64739600 -0.98031900 -2.34265700
C -2.17481000 0.02070500 -3.18616700
C -3.12179100 -0.37278800 -4.15086500
C -3.49809000 -1.69868500 -4.29463600
C -2.94633000 -2.67351600 -3.45757100
H -1.60541500 -3.07288500 -1.82118000
H -3.54011300 0.39552100 -4.79936300
H -4.21473900 -1.98122800 -5.06199500
H -3.23298700 -3.71696900 -3.56613600
C -1.71657300 1.39974300 -3.12418600
C -0.61776700 1.62897300 -3.83319300
N 0.23877700 2.73593900 -4.18522500
C 1.16016300 1.82359200 -4.92494200
C 0.22740700 0.66489800 -4.63386300
C 0.11024800 -0.59162600 -4.86247300
C 0.04716400 -1.94869900 -5.08733900
C 0.69122700 -2.84559300 -4.19058400
C -0.67209600 -2.46279500 -6.19880100
C 0.64449600 -4.20307000 -4.42977900
H 1.21777200 -2.43978000 -3.32858300
C -0.70872700 -3.82620600 -6.42041100
H -1.17470100 -1.76685800 -6.86597300
C -0.04788300 -4.68996800 -5.54418800
H 1.14207500 -4.89397000 -3.75518100
H -1.24799700 -4.22549600 -7.27463200
H -0.07675000 -5.76124500 -5.72799700
N -0.69397700 -0.54340600 -1.39131100
N -0.05498100 -1.38681800 -0.76845500
N 0.61002100 -2.05638600 -0.12794200
S 0.88921600 3.79800600 -3.04433900
O -0.24531300 4.48872600 -2.44691000
O 1.91718900 4.52845600 -3.77641600
C 1.67495600 2.80697200 -1.80564200
C 0.90955100 2.27864900 -0.76480600
C 3.03682300 2.52753400 -1.91273400
C 1.52581900 1.46092800 0.17079500
H -0.15165500 2.50709400 -0.68861200
C 3.63170200 1.69985200 -0.96835700
H 3.62426600 2.96672300 -2.71525300
C 2.88768000 1.15120500 0.07967300
H 0.93897200 1.04853200 0.99164000
H 4.69486600 1.47795200 -1.04069500
C 3.52167100 0.25297800 1.09386100
H 4.57724100 0.07038900 0.87001500
H 3.45723400 0.68572100 2.09974300
H 3.00727600 -0.71562400 1.13444200
H 1.26456200 2.08791100 -5.97970700
H 2.14480400 1.69448100 -4.45993100
Energy (0K) = -2285.9896214
Energy (0K) + ZPE = -2285.480350
Enthalpy (298K) = -2285.435665
Free Energy (298K) = -2285.562262
TSB3
Number of imaginary freguencies: 1
Cu -1.39949900 2.86050000 -5.33421200
N -2.67392300 2.21727700 -3.65274700
N -2.82266000 2.35894600 -6.82897500
N -1.61492900 4.92023400 -5.17188100
C -3.08300700 1.53932200 -2.80542600
C -3.62073300 1.98702800 -7.58226200
C -1.20425400 5.99117900 -5.00458600
C -4.61413900 1.51131600 -8.51519100
C -3.58450100 0.68167700 -1.75655700
C -0.67097200 7.31411300 -4.79018600
H -5.57068500 2.00759900 -8.32655900
H -4.29712900 1.72446500 -9.54013600
H -4.74234200 0.43095000 -8.39685400
H -2.87896400 0.65667200 -0.91826200
H -4.54735300 1.05306500 -1.39341100
H -3.72200700 -0.33413000 -2.14306800
H -1.45043400 8.06812900 -4.93125900
H -0.27592000 7.38791100 -3.77224500
H 0.14248900 7.49663000 -5.49878800
C -2.00126200 -2.10261800 -4.12906500
C -1.14398500 -1.00354000 -4.10864900
C -0.79521900 -0.34261400 -5.30373700
C -1.32529000 -0.81376900 -6.51176000
C -2.19010000 -1.89923000 -6.53337400
C -2.51761800 -2.54483800 -5.34166800
H -2.25814900 -2.61719600 -3.20406600
H -1.04092500 -0.30728200 -7.43187100
H -2.59716700 -2.25348700 -7.47673300
H -3.18262500 -3.40496800 -5.35278700
C 0.15936600 0.73068500 -5.27205800
C 0.41525600 2.00039500 -5.34450900
N 1.72594800 2.47562400 -5.37868200
C 2.68905200 1.36082800 -5.59214300
C 2.05788000 0.10313900 -5.16960100
C 2.06268100 -1.09299400 -4.85659700
C 1.76442500 -2.41057500 -4.46382200
C 1.71011600 -2.73267500 -3.09250200
C 1.41958500 -3.37831700 -5.42751700
C 1.29326600 -3.99237500 -2.69747800
H 1.97777100 -1.97195200 -2.36042600
C 1.00549800 -4.63614700 -5.01863200
H 1.45731400 -3.11388600 -6.48194000
C 0.93813000 -4.94052300 -3.65892000
H 1.23543900 -4.23707900 -1.63977800
H 0.72788200 -5.38280900 -5.75787500
H 0.60524400 -5.92676600 -3.34400900
N -0.59059000 -0.46403900 -2.92360200
N -0.70799800 -1.10772300 -1.88246000
N -0.74099300 -1.59671900 -0.85396000
S 2.11752500 3.62535600 -4.17578300
O 1.38071500 4.83843900 -4.49191900
O 3.57391100 3.64344900 -4.12331500
C 1.48330500 2.94004600 -2.67234100
C 0.26594100 3.39412600 -2.17035100
C 2.17733800 1.89536600 -2.06589800
C -0.24846300 2.79766400 -1.02799300
H -0.26170000 4.20242700 -2.67379200
C 1.63716500 1.30143700 -0.93245100
H 3.13059500 1.55639700 -2.46716100
C 0.42499400 1.74668800 -0.39502400
H -1.19241700 3.15339100 -0.61569800
H 2.16744300 0.48411900 -0.44513300
C -0.14362800 1.12580300 0.84271200
H 0.41021400 0.22806900 1.13578200
H -0.10915000 1.83111800 1.68279500
H -1.19749700 0.85070800 0.70486700
H 2.90502600 1.30926200 -6.66657200
H 3.63159600 1.56008500 -5.07402500
Energy (0K) = -2286.0035494
Energy (0K) + ZPE = -2285.491234
Enthalpy (298K) = -2285.448541
Free Energy (298K) = -2285.566951
B3
Number of imaginary freguencies: 0
Cu -1.22766300 1.69499500 -1.29134300
N -2.69118200 1.08131200 0.27964000
N -2.60058100 1.55044800 -2.93702900
N -1.48732200 3.78766500 -1.03006400
C -3.04308900 0.57444700 1.26216500
C -3.32376900 1.36948500 -3.82447700
C -1.03653100 4.84430100 -0.87159000
C -4.22645400 1.13417900 -4.92696300
C -3.46568800 -0.06322600 2.48879300
C -0.45297300 6.14813700 -0.66496000
H -5.17655300 1.64594000 -4.74766500
H -3.78851500 1.51128100 -5.85565000
H -4.41410300 0.06113100 -5.03101800
H -2.65087400 -0.02988800 3.22177400
H -4.33845600 0.44894700 2.90411600
H -3.72214800 -1.11034500 2.29325000
H -1.22695200 6.92077900 -0.68545900
H 0.05429000 6.17340900 0.30450300
H 0.27941200 6.35240000 -1.45162000
C -2.43376100 -2.78739700 0.45799000
C -1.24761200 -2.06899900 0.31095300
C -0.88218000 -1.51705100 -0.92805300
C -1.75938200 -1.67702400 -2.00117700
C -2.96254600 -2.36105000 -1.85651900
C -3.29256700 -2.92452900 -0.62703700
H -2.69392400 -3.22295600 1.42226400
H -1.48439400 -1.24269500 -2.96053100
H -3.63555600 -2.46470300 -2.70433400
H -4.22247500 -3.47505000 -0.50631100
C 0.35215600 -0.72597600 -1.04879400
C 0.42776900 0.63078100 -1.19690300
N 1.78933600 1.01342100 -1.22829500
C 2.66715500 -0.17735800 -1.22065700
C 1.70366600 -1.30371900 -0.92015500
C 2.02199200 -2.53914500 -0.70511300
C 2.29581200 -3.85065900 -0.41267300
C 2.35813200 -4.28579600 0.94303600
C 2.51160600 -4.78537600 -1.46489800
C 2.63560100 -5.60612400 1.22350000
H 2.18596200 -3.55888700 1.73398400
C 2.77638500 -6.10416000 -1.16532200
H 2.46160100 -4.43581100 -2.49267200
C 2.84041900 -6.50766200 0.17259800
H 2.69017100 -5.95038200 2.25201200
H 2.93823200 -6.82782900 -1.95863200
H 3.05479100 -7.54891600 0.40240200
N -0.36325200 -1.80020900 1.39073900
N -0.67874800 -2.17600400 2.51539300
N -0.85694100 -2.46743500 3.60384800
S 2.24284500 2.27394700 -0.17196500
O 1.55941800 3.48203400 -0.60601200
O 3.70021700 2.23649900 -0.12779100
C 1.60531700 1.76981200 1.40328800
C 0.38207600 2.27205100 1.84176700
C 2.28438200 0.78911200 2.12372500
C -0.15177700 1.79392500 3.03046700
H -0.13625600 3.03065800 1.25945000
C 1.72369100 0.31005200 3.30111600
H 3.24619600 0.41475800 1.77968300
C 0.50713400 0.80947700 3.77608400
H -1.09736300 2.19579100 3.39412100
H 2.24446200 -0.45785000 3.87158900
C -0.06700500 0.32387200 5.07029300
H 0.43555600 -0.58467900 5.41816700
H 0.03969600 1.08639100 5.85275400
H -1.13896700 0.10813000 4.98213100
H 3.08571200 -0.32231000 -2.22251700
H 3.49740200 -0.09159800 -0.51538300
Energy (0K) = -2286.0240877
Energy (0K) + ZPE = -2285.511787
Enthalpy (298K) = -2285.468441
Free Energy (298K) = -2285.588714
TSB4
Number of imaginary freguencies: 1
Cu -2.94748800 2.62333800 -2.12777500
N -2.28313000 4.68092000 -2.80808400
N -3.89221800 3.22716700 -0.37253100
N -4.60701900 2.26999700 -3.30625100
C -1.31486600 5.31506500 -2.90083100
C -4.41049700 3.59058900 0.59704100
C -5.41871500 2.01758600 -4.09301200
C -5.05511300 4.04517000 1.80572100
C -0.10066000 6.08831200 -3.01914100
C -6.40958500 1.68441800 -5.08712900
H -5.77840700 4.83033300 1.56758300
H -5.57665700 3.21158300 2.28493700
H -4.30775000 4.44545000 2.49702400
H 0.41936300 5.82378500 -3.94548100
H -0.33419300 7.15696100 -3.03278100
H 0.55746900 5.88062800 -2.16730700
H -6.79532000 2.59727600 -5.55051300
H -5.95287400 1.05531000 -5.85859600
H -7.23706200 1.14107400 -4.62191700
C -1.37827500 -2.41879500 -2.62248500
C -1.07818400 -1.07017700 -2.43627900
C -1.73457100 -0.07355800 -3.19282400
C -2.68515900 -0.47886000 -4.13991600
C -2.98757900 -1.82019400 -4.32390300
C -2.33013900 -2.78639400 -3.56456300
H -0.86605900 -3.18055700 -2.03740300
H -3.20001200 0.28251500 -4.72168500
H -3.73351100 -2.11488400 -5.05697100
H -2.55748500 -3.84017400 -3.70649300
C -1.39462700 1.32862200 -2.99323500
C -0.98525400 1.96035500 -1.90353800
N 0.14675800 2.61016100 -1.70050100
C 1.30001900 2.44849400 -2.68615000
C 0.72565800 2.25589400 -3.99088500
C -0.38753900 2.00076000 -4.52169800
C -1.20778300 1.91074100 -5.71495600
C -0.90528800 0.95671600 -6.69313300
C -2.32295700 2.74054600 -5.87481200
C -1.71238500 0.83739300 -7.81898100
H -0.04238200 0.30836200 -6.55588000
C -3.12726200 2.61333600 -7.00091600
H -2.55625500 3.47385500 -5.10464700
C -2.82670900 1.65883100 -7.97173100
H -1.47441800 0.09467200 -8.57671900
H -3.98912500 3.26618100 -7.12361000
H -3.45895200 1.56013600 -8.85110300
N -0.11738300 -0.61395000 -1.50798100
N 0.41246900 -1.43293000 -0.75670100
N 0.97218900 -2.07549900 -0.00243500
S 0.42487200 3.46291100 -0.22329600
O -0.81374000 4.12214900 0.14518100
O 1.63715100 4.23228100 -0.47012200
C 0.75961600 2.13440200 0.88208500
C -0.30471700 1.53748700 1.55564900
C 2.05571100 1.62991200 0.95956900
C -0.05252200 0.41440200 2.32897100
H -1.30935000 1.94552900 1.46894800
C 2.28443500 0.50705700 1.74317000
H 2.87013700 2.11185100 0.42350000
C 1.23921700 -0.11688900 2.43218300
H -0.87083600 -0.06832300 2.86050300
H 3.29059300 0.09882700 1.81855700
C 1.49306500 -1.33165400 3.26581300
H 2.42726000 -1.82462200 2.97785400
H 1.56933900 -1.06707000 4.32827900
H 0.67558500 -2.05520600 3.17052100
H 1.89096600 3.36828100 -2.60838000
H 1.92584500 1.60126100 -2.37304200
Energy (0K) = -2285.9895648
Energy (0K) + ZPE = -2285.480360
Enthalpy (298K) = -2285.436955
Free Energy (298K) = -2285.557663
B4
Number of imaginary freguencies: 0
Cu -0.93157400 0.58743400 0.61016200
N -1.17803800 2.56859500 -0.46146200
N -1.82261200 0.98732500 2.39076300
N -2.72108200 -0.25104700 -0.36168100
C -0.49953800 3.26416600 -1.09797600
C -2.38916100 1.23395900 3.37076000
C -3.53409500 -0.58278100 -1.11910400
C -3.08296000 1.54197300 4.59748400
C 0.36485900 4.10130700 -1.89697500
C -4.52939700 -0.98549200 -2.08508500
H -4.01298500 2.07370000 4.37573100
H -3.31757900 0.61724700 5.13315000
H -2.45232500 2.17343400 5.23064000
H 0.18638400 3.91129700 -2.96043200
H 0.17509000 5.15717800 -1.68328600
H 1.41083700 3.87424000 -1.66359500
H -5.42856200 -0.37236800 -1.97450500
H -4.12966200 -0.85454700 -3.09642400
H -4.79325700 -2.03674800 -1.93608500
C -1.04119900 -3.88091000 -0.24885100
C -0.28000600 -2.71368000 -0.28299900
C -0.21048700 -1.91846600 -1.44898700
C -0.85994300 -2.40048000 -2.59672500
C -1.60174000 -3.57070700 -2.57217500
C -1.70935000 -4.30139000 -1.38959900
H -1.08861500 -4.47247500 0.66383400
H -0.79866700 -1.83158400 -3.51983600
H -2.10367900 -3.91100300 -3.47412600
H -2.29781100 -5.21496200 -1.36008100
C 0.52143800 -0.65283300 -1.43971600
C 0.78893400 0.04953100 -0.22877000
N 2.02138700 0.48050300 -0.07291100
C 3.04742800 0.14184200 -1.13265100
C 2.38381500 -0.04375100 -2.40188200
C 1.06327100 -0.01230400 -2.63347500
C 0.33989700 0.39365700 -3.83940400
C 1.01087700 0.51678800 -5.06140200
C -1.01232000 0.75079500 -3.75939800
C 0.33629800 0.97416600 -6.18566900
H 2.06214800 0.23997800 -5.11591400
C -1.68189400 1.21365300 -4.88628600
H -1.52847900 0.67155700 -2.80154600
C -1.01050800 1.32310700 -6.10256800
H 0.86265700 1.05872800 -7.13365600
H -2.73050200 1.49451200 -4.81445100
H -1.53600000 1.68204000 -6.98449300
N 0.48579000 -2.28115600 0.82138700
N 0.29818500 -2.79670800 1.92148400
N 0.22462500 -3.18265400 2.99077000
S 2.48110500 1.52976800 1.26025000
O 1.53161900 2.62579100 1.35254200
O 3.88997700 1.79100600 1.00606100
C 2.30165700 0.44547200 2.63314600
C 1.24308700 0.62884100 3.51633700
C 3.20795800 -0.60583600 2.77576400
C 1.09343600 -0.26506000 4.56830300
H 0.54644800 1.45050700 3.37444900
C 3.03395700 -1.49006000 3.82835600
H 4.03015600 -0.73277400 2.07390600
C 1.97934900 -1.33323600 4.73820800
H 0.27106300 -0.13893100 5.27129200
H 3.72552400 -2.32148700 3.95163500
C 1.80788600 -2.29598700 5.86867000
H 2.15544200 -3.29761200 5.59349600
H 2.39054700 -1.97779900 6.74291500
H 0.75997700 -2.36421900 6.17931100
H 3.74348700 0.98864300 -1.19013600
H 3.62595700 -0.73295100 -0.80708100
Energy (0K) = -2286.0214111
Energy (0K) + ZPE = -2285.510447
Enthalpy (298K) = -2285.467246
Free Energy (298K) = -2285.586489
TSB5
Number of imaginary freguencies: 1
Cu 0.90063500 2.27514100 -5.93284000
N 2.65592600 3.31594500 -5.48376100
N -0.26904600 3.68492700 -6.95968700
N 1.41045800 0.79093600 -7.27381000
C 3.54691900 4.00795600 -5.21774300
C -1.00886100 4.41905800 -7.46647500
C 1.64868300 -0.14528800 -7.91362500
C -1.93068300 5.33218600 -8.09856500
C 4.65607200 4.86502600 -4.87408800
C 1.94681900 -1.30292900 -8.72293600
H -1.48710700 5.73574100 -9.01342200
H -2.85652400 4.80755000 -8.35240400
H -2.16162900 6.15770300 -7.41905500
H 5.52881200 4.25892900 -4.61276200
H 4.90964700 5.50583800 -5.72365200
H 4.38871800 5.49409500 -4.01952600
H 2.23992400 -0.98767500 -9.72879000
H 2.76808000 -1.86953400 -8.27373500
H 1.06398700 -1.94524600 -8.79354200
C -1.72817600 -3.64333500 -2.35018100
C -1.13328500 -2.39358700 -2.19403300
C -1.85214500 -1.21891600 -2.48021800
C -3.17774100 -1.32324200 -2.91333300
C -3.76999000 -2.56847400 -3.07499500
C -3.04100300 -3.72399800 -2.79723500
H -1.16480200 -4.54601300 -2.12128300
H -3.72764700 -0.41242200 -3.13889900
H -4.79904600 -2.63992800 -3.41642800
H -3.50092100 -4.70119300 -2.92301600
C -1.18024000 0.05834100 -2.41431800
C -1.08739000 1.16351700 -1.80284300
N -0.70548900 2.41116100 -1.93961300
C -0.49258800 2.85295300 -3.39451500
C -0.02542000 1.72898000 -4.20219600
C -0.07146000 0.46069300 -3.98765000
C 0.48858500 -0.78344300 -4.49484800
C 1.85483200 -1.03604900 -4.30691300
C -0.29788100 -1.72259400 -5.17180900
C 2.42206100 -2.21259200 -4.77980100
H 2.45822600 -0.29094200 -3.78867400
C 0.27316000 -2.90179000 -5.64035000
H -1.35751400 -1.52662100 -5.32650400
C 1.62884800 -3.15144200 -5.44008400
H 3.48341000 -2.40196900 -4.63127700
H -0.34474600 -3.62964500 -6.16153500
H 2.06969900 -4.07771400 -5.80227000
N 0.19170700 -2.20562200 -1.74537500
N 0.97796800 -3.14871100 -1.76925700
N 1.82017200 -3.91551900 -1.74340100
S 0.50482300 2.93248800 -0.76677700
O -0.10305400 2.66828700 0.52402100
O 0.86404200 4.27892800 -1.18099500
C 1.85130800 1.83219100 -1.03942200
C 1.81991100 0.57066500 -0.44481000
C 2.88095400 2.21281500 -1.89949600
C 2.84166200 -0.32207300 -0.73016900
H 1.01268600 0.29283300 0.22778600
C 3.90003200 1.30682700 -2.15851200
H 2.88522800 3.20553700 -2.34424800
C 3.88949300 0.02805300 -1.58825400
H 2.83301500 -1.31350100 -0.27930600
H 4.71804000 1.58614600 -2.82082600
C 4.96646000 -0.96132400 -1.89737900
H 5.44300700 -0.75081600 -2.86100800
H 5.75170300 -0.93930900 -1.13055200
H 4.56555600 -1.98157300 -1.91845000
H -1.43729800 3.26427600 -3.77136200
H 0.22570000 3.67866500 -3.33272700
Energy (0K) = -2285.9941809
Energy (0K) + ZPE = -2285.484913
Enthalpy (298K) = -2285.441286
Free Energy (298K) = -2285.563812
B5
Number of imaginary freguencies: 0
Cu -0.20620000 1.51851300 -2.21346900
N 1.68571100 2.46975800 -1.74491600
N -1.05682100 3.02831500 -3.39564100
N 0.35515300 0.15077600 -3.70372900
C 2.62995700 3.07108100 -1.44296300
C -1.60457100 3.84784700 -4.00470500
C 0.62410000 -0.73914300 -4.39520400
C -2.28861300 4.86772000 -4.76278900
C 3.80402300 3.82683800 -1.07332300
C 0.96022900 -1.85113800 -5.25260400
H -1.68077000 5.16579500 -5.62196800
H -3.24774500 4.48255800 -5.12118100
H -2.46917200 5.74263800 -4.13152100
H 4.69003000 3.18634700 -1.11027800
H 3.94074500 4.65940700 -1.76974500
H 3.69207100 4.22770200 -0.06121300
H 1.22470200 -1.48943900 -6.25048500
H 1.81031800 -2.39653000 -4.83110200
H 0.10549000 -2.52975500 -5.33155800
C -2.53665900 -4.25483600 1.59567100
C -1.91345200 -3.01026400 1.61021100
C -2.59861300 -1.86111000 1.18906300
C -3.92379300 -1.97270200 0.77664500
C -4.55323500 -3.21385900 0.76587100
C -3.85518800 -4.35084100 1.16513500
H -1.98802600 -5.13700000 1.92104000
H -4.45187000 -1.08208200 0.44257000
H -5.58652600 -3.29402600 0.43890600
H -4.34162100 -5.32301200 1.14932900
C -1.83938700 -0.59906400 1.08672600
C -1.68940100 0.32875900 2.07107700
N -1.38387700 1.57789500 1.87732000
C -1.23305400 2.05455200 0.44981100
C -0.89185700 0.94929800 -0.45022400
C -0.92725600 -0.35266400 -0.03692300
C -0.20827500 -1.45618600 -0.71553400
C 1.19077000 -1.42895400 -0.70562400
C -0.86520900 -2.51892500 -1.34451700
C 1.92362300 -2.45643900 -1.29029600
H 1.69489900 -0.58740300 -0.22864700
C -0.13032800 -3.54170100 -1.93789300
H -1.95356500 -2.54497200 -1.37298700
C 1.26232400 -3.51869900 -1.90406500
H 3.01121700 -2.42718600 -1.26949600
H -0.64941300 -4.36215200 -2.42863800
H 1.83133000 -4.32610300 -2.36007700
N -0.57976700 -2.80795900 2.05056800
N 0.23855100 -3.71193400 1.90849400
N 1.10444400 -4.44817300 1.82993600
S -0.27124100 2.25470100 3.09423200
O -0.88335100 1.99052400 4.38130900
O 0.00264500 3.60758700 2.63705700
C 1.13012000 1.22029100 2.83403300
C 1.14263100 -0.05163600 3.41070400
C 2.11971200 1.63201200 1.94244100
C 2.16126800 -0.92536000 3.06473200
H 0.36386200 -0.35465100 4.10564300
C 3.14420700 0.74680800 1.63281300
H 2.08932100 2.62972500 1.50902000
C 3.16995000 -0.54380500 2.17192300
H 2.17865800 -1.92853400 3.48944500
H 3.93221700 1.05164700 0.94640200
C 4.24565100 -1.51239700 1.80076100
H 4.78943400 -1.19080200 0.90660300
H 4.97479900 -1.61799200 2.61432800
H 3.82692100 -2.50944000 1.61729000
H -2.13575900 2.58844200 0.12353700
H -0.42934700 2.80500000 0.47262600
Energy (0K) = -2286.0094723
Energy (0K) + ZPE = -2285.498779
Enthalpy (298K) = -2285.455431
Free Energy (298K) = -2285.575841
TSB6
Number of imaginary freguencies: 1
Cu 1.34515000 2.53365700 -6.90646500
N 3.44071700 2.53956900 -6.93686300
N 0.81397700 4.51189400 -7.24538900
N 0.87397000 1.25096400 -8.49260700
C 4.59834300 2.59072800 -6.95061500
C 0.43092500 5.60175900 -7.33541900
C 0.57024200 0.29442600 -9.07271900
C -0.04656200 6.95891700 -7.44633600
C 6.03962600 2.66124000 -6.97191500
C 0.19397600 -0.90614600 -9.77925300
H 0.68792100 7.56917300 -7.97979600
H -0.99215100 6.97602600 -7.99588800
H -0.20408700 7.38022600 -6.44902300
H 6.46101700 1.65568700 -7.06026400
H 6.36780000 3.26160900 -7.82556900
H 6.40334500 3.12246900 -6.04910300
H 0.23176700 -0.73375000 -10.85885800
H 0.88445900 -1.71571900 -9.52270200
H -0.82312900 -1.19771700 -9.50041000
C 0.66921300 -3.38717200 -1.29925800
C 0.50325600 -2.11483000 -1.84033700
C -0.75487500 -1.72297200 -2.37020400
C -1.81365800 -2.65145800 -2.35987100
C -1.64245000 -3.91420800 -1.82292600
C -0.40100500 -4.27367500 -1.29223700
H 1.63198500 -3.68816700 -0.88980600
H -2.77103900 -2.34135900 -2.77191200
H -2.46625300 -4.62210600 -1.81141700
H -0.26221500 -5.26450900 -0.86628200
C -0.92639100 -0.41682000 -2.85486800
C -0.67443500 0.72151700 -3.30294500
N -0.70162900 2.05756800 -3.13226300
C -0.04072600 2.90481000 -4.17973000
C 0.42189100 1.95264800 -5.19430500
C 0.27815100 0.68448200 -5.10078500
C 0.52642800 -0.64381600 -5.60183900
C 1.83385400 -1.00519700 -5.96057100
C -0.51314900 -1.57000300 -5.76218000
C 2.08957000 -2.26931300 -6.47878400
H 2.63654800 -0.28050900 -5.83418000
C -0.24685900 -2.83795300 -6.26237400
H -1.52670300 -1.28972400 -5.48151800
C 1.05301000 -3.18940100 -6.62267300
H 3.10484800 -2.54207600 -6.75735000
H -1.05666300 -3.55506200 -6.37445700
H 1.25859500 -4.18329200 -7.01364800
N 1.52424300 -1.15215700 -1.90183000
N 2.61285300 -1.42426900 -1.39540400
N 3.66163700 -1.53857200 -0.96981300
S -1.05100200 2.66878100 -1.57984200
O -2.41683300 2.29184600 -1.25188500
O -0.66483800 4.07109600 -1.65384600
C 0.04714000 1.78012500 -0.51723400
C -0.45318500 0.74164800 0.26390600
C 1.39931500 2.11472600 -0.50919200
C 0.42430700 0.02883500 1.06796200
H -1.51249800 0.49868600 0.23574300
C 2.25999100 1.39204100 0.30592000
H 1.77193100 2.93272100 -1.12263900
C 1.78785400 0.34084600 1.10048800
H 0.05055800 -0.79374900 1.67609100
H 3.32024900 1.63895200 0.32469900
C 2.71448500 -0.44121000 1.97747400
H 3.76333200 -0.25633400 1.72385000
H 2.57126100 -0.17486200 3.03244600
H 2.52238300 -1.51786000 1.89266500
H -0.76251200 3.62759700 -4.57888100
H 0.78621200 3.47050600 -3.73253500
Energy (0K) = -2285.9933086
Energy (0K) + ZPE = -2285.484137
Enthalpy (298K) = -2285.439965
Free Energy (298K) = -2285.565577
B6
Number of imaginary freguencies: 0
Cu 1.76858600 2.46187900 -6.62564000
N 3.70026500 2.61534600 -7.28695200
N 1.10377500 4.52901700 -7.12787500
N 0.97716600 1.58290700 -8.53889400
C 4.79260000 2.67426400 -7.66888900
C 0.63479000 5.58503400 -7.22373000
C 0.55970000 0.65915700 -9.10449500
C 0.05040900 6.90056200 -7.34504100
C 6.15250100 2.74852000 -8.14703100
C 0.04039900 -0.49805200 -9.79634600
H 0.68673900 7.53709300 -7.96667300
H -0.93845100 6.82602600 -7.80674200
H -0.05293900 7.35590800 -6.35571600
H 6.54616300 1.74040900 -8.30665600
H 6.18634400 3.29985300 -9.09113900
H 6.77757300 3.26201300 -7.41067800
H -0.23064800 -0.23499100 -10.82303400
H 0.79883400 -1.28687800 -9.81854600
H -0.84704000 -0.87281700 -9.27722600
C 0.43634400 -3.13289500 -0.75336500
C 0.36489200 -2.03839600 -1.61066900
C -0.86367200 -1.75259300 -2.30685000
C -1.96699000 -2.63994700 -2.12150400
C -1.88084100 -3.71388400 -1.27254500
C -0.67503500 -3.94776800 -0.58998600
H 1.35443800 -3.35030100 -0.21088100
H -2.88155800 -2.41516800 -2.66455300
H -2.72683600 -4.37726000 -1.12346900
H -0.60316300 -4.79523800 0.08775800
C -1.01810400 -0.63639300 -3.09217700
C -0.39386200 0.44375100 -3.58853400
N -0.49009300 1.73088900 -3.12763500
C 0.25256900 2.65035400 -4.03573500
C 0.79600500 1.75976200 -5.08551100
C 0.41240400 0.47798600 -4.82747600
C 0.73240400 -0.73443700 -5.59876300
C 1.99239100 -0.86367300 -6.19983100
C -0.20215600 -1.76065100 -5.78841600
C 2.30587900 -1.97913900 -6.96698900
H 2.72642900 -0.07105400 -6.05554000
C 0.11201900 -2.87881000 -6.55516400
H -1.19717900 -1.67101400 -5.35203200
C 1.36663800 -2.99378700 -7.14740200
H 3.29261100 -2.06333700 -7.41801900
H -0.63147500 -3.66090100 -6.69411100
H 1.61365500 -3.87030400 -7.74247300
N 1.42147400 -1.17172200 -1.85121600
N 2.48621300 -1.37283500 -1.25263400
N 3.51264700 -1.43711900 -0.77641000
S -1.20842200 2.18421000 -1.66568500
O -2.51000500 1.53703400 -1.58736200
O -1.08853200 3.63328100 -1.65601800
C -0.15306300 1.47216500 -0.44033800
C -0.63525500 0.45480000 0.37875700
C 1.16714100 1.91170900 -0.35977200
C 0.23648700 -0.14663200 1.27648800
H -1.67020900 0.13122900 0.30097300
C 2.02118000 1.29823400 0.54496600
H 1.52607500 2.71713200 -0.99753900
C 1.57398900 0.25438600 1.36426900
H -0.12152700 -0.95363000 1.91448300
H 3.05905100 1.61997900 0.61075200
C 2.50688000 -0.43497900 2.30911200
H 3.54791300 -0.14896600 2.12724400
H 2.26582400 -0.19079500 3.35129200
H 2.42881000 -1.52514200 2.21113400
H -0.43199500 3.40987800 -4.43740900
H 1.04115200 3.17403700 -3.47918200
Energy (0K) = -2286.018089
Energy (0K) + ZPE = -2285.506866
Enthalpy (298K) = -2285.463048
Free Energy (298K) = -2285.588586
TSB7
Number of imaginary freguencies: 1
Cu -1.74530900 0.95178200 -6.28851900
N 0.07893400 2.02107000 -6.11939100
N -3.20145600 2.36790200 -6.54934800
N -1.48620100 -0.21757500 -8.02846400
C 1.14653600 2.45613200 -5.99847500
C -4.05894000 3.13646000 -6.67723200
C -1.34249100 -1.25700100 -8.52315500
C -5.12744000 4.09236100 -6.83778800
C 2.47828600 2.99361400 -5.85177100
C -1.15892000 -2.56508500 -9.10375100
H -4.72695600 5.03755100 -7.21565900
H -5.86442800 3.70624900 -7.54812500
H -5.61597400 4.26886300 -5.87488500
H 3.12282900 2.25886900 -5.35968400
H 2.89351300 3.22845800 -6.83627700
H 2.44938700 3.90665000 -5.25006600
H -0.80578900 -2.47830000 -10.13531000
H -0.42005200 -3.11989400 -8.51546100
H -2.10678700 -3.11128700 -9.09276600
C 1.58648000 -3.63835300 -1.67644900
C 0.71263000 -2.57115000 -1.87140900
C -0.66621400 -2.70391500 -1.54042600
C -1.12492400 -3.94345500 -1.04176600
C -0.25010100 -4.99439000 -0.85119100
C 1.10425400 -4.83519600 -1.16390700
H 2.63998600 -3.53507700 -1.93009900
H -2.18103700 -4.04137300 -0.80386500
H -0.61087600 -5.94088400 -0.45882700
H 1.79540500 -5.66062300 -1.01283100
C -1.53195900 -1.62705900 -1.72583000
C -2.08639600 -0.56640100 -2.12815200
N -2.69835100 0.62575200 -1.76252300
C -2.73676700 1.28164600 -3.09940900
C -2.18904500 0.06039000 -3.75752500
C -1.73601700 -0.47696200 -4.83473900
C -1.14680800 -1.77656500 -5.04714800
C 0.20664700 -1.89051300 -5.40978000
C -1.89588200 -2.94400200 -4.82607600
C 0.80713900 -3.13888400 -5.48871800
H 0.78154000 -0.98377400 -5.59927100
C -1.29288100 -4.19284200 -4.92879500
H -2.94695900 -2.85691800 -4.55630100
C 0.06009100 -4.29390200 -5.24469800
H 1.86379500 -3.21573700 -5.73848800
H -1.87814500 -5.09118800 -4.74500100
H 0.53341900 -5.27120500 -5.30743000
N 1.09117000 -1.33968900 -2.42154400
N 2.24280700 -1.20201000 -2.83145300
N 3.26282900 -0.93826300 -3.26102100
S -2.21351600 1.44713600 -0.34641800
O -2.60532200 0.59069500 0.76029200
O -2.76782000 2.78203700 -0.51710700
C -0.44973700 1.50122700 -0.42291000
C 0.28906800 0.55825900 0.28772200
C 0.16913300 2.43819200 -1.25137300
C 1.67135400 0.55667500 0.15954000
H -0.21523900 -0.16244000 0.92680300
C 1.55083000 2.41221500 -1.37175900
H -0.41813600 3.18868600 -1.77578400
C 2.32024000 1.47442900 -0.67211800
H 2.26012300 -0.18072500 0.70309400
H 2.04818200 3.14000600 -2.01089500
C 3.81115800 1.47155700 -0.79591600
H 4.13115200 1.75684900 -1.80430700
H 4.25813200 2.19369200 -0.10013500
H 4.23291100 0.48882700 -0.55957200
H -3.75229000 1.57824200 -3.38306900
H -2.06184500 2.14499300 -3.18256000
Energy (0K) = -2285.9771869
Energy (0K) + ZPE = -2285.468755
Enthalpy (298K) = -2285.424552
Free Energy (298K) = -2285.548510
B7
Number of imaginary freguencies: 0
Cu -1.73508200 1.11408400 -6.32294400
N 0.06267400 1.96998300 -7.05014500
N -3.08394500 2.57902800 -6.86986000
N -2.04455700 -0.26769400 -8.10460100
C 1.07700800 2.39400600 -7.41701400
C -3.86115600 3.38684500 -7.16298300
C -1.89143100 -1.36428200 -8.45454100
C -4.82865400 4.39291700 -7.52975900
C 2.33882000 2.92299800 -7.87815600
C -1.69361800 -2.73421500 -8.86880400
H -4.39068500 5.08395700 -8.25597100
H -5.70753500 3.91709900 -7.97452300
H -5.13612400 4.95405400 -6.64236600
H 3.06584100 2.11233500 -7.98337800
H 2.20505500 3.41063900 -8.84824700
H 2.72109000 3.65416000 -7.15991200
H -1.65385400 -2.79829300 -9.96006600
H -0.75220600 -3.11060500 -8.45536400
H -2.51684900 -3.35605900 -8.50408600
C 1.66054100 -3.72697900 -1.51445900
C 0.82167200 -2.64247200 -1.76085100
C -0.60207900 -2.81738600 -1.74661400
C -1.12178100 -4.12415600 -1.52219100
C -0.28035500 -5.18114500 -1.26867900
C 1.10823000 -4.97356700 -1.25867300
H 2.74072300 -3.59639900 -1.52202600
H -2.20130200 -4.24985000 -1.54017700
H -0.68276800 -6.17181300 -1.07974800
H 1.77288600 -5.80991000 -1.05676500
C -1.43184500 -1.75002700 -1.97384500
C -1.95927300 -0.59943500 -2.25392300
N -2.60294700 0.44004500 -1.56353100
C -2.68441000 1.33859600 -2.76064000
C -2.10148200 0.19657400 -3.55761000
C -1.68264700 -0.10969200 -4.77463700
C -1.05927100 -1.41027500 -4.96093400
C 0.34097600 -1.50847300 -5.06428000
C -1.82360800 -2.59286100 -4.97221100
C 0.95658800 -2.75032900 -5.10328200
H 0.93518900 -0.59457300 -5.07229100
C -1.20140700 -3.83431300 -5.04111500
H -2.90880700 -2.51978800 -4.91246000
C 0.18942400 -3.91804400 -5.08087200
H 2.04320200 -2.81493900 -5.13800900
H -1.80195700 -4.74170000 -5.03725200
H 0.67711800 -4.89027500 -5.10583900
N 1.26773100 -1.35475200 -2.04205600
N 2.48437900 -1.17313700 -2.15202800
N 3.56796000 -0.85959200 -2.27827700
S -2.22383600 0.90219900 0.01703500
O -2.57057400 -0.23592300 0.85416500
O -2.87771200 2.19345400 0.16859800
C -0.46920000 1.10776000 0.05653300
C 0.31617000 0.15734500 0.70166500
C 0.10010900 2.20747400 -0.58812600
C 1.69634500 0.32140500 0.70822800
H -0.15012100 -0.69196900 1.19490900
C 1.47919700 2.34313600 -0.58305900
H -0.52749600 2.95544200 -1.06796100
C 2.29602400 1.40872200 0.06810200
H 2.32348600 -0.41326600 1.21149000
H 1.93859900 3.19502500 -1.08185500
C 3.78152000 1.58656200 0.07961100
H 4.15750900 1.86188500 -0.91286900
H 4.07052900 2.39427200 0.76427200
H 4.29432200 0.67543700 0.40484600
H -3.71334600 1.64598200 -2.97249400
H -2.03404500 2.21959600 -2.69236700
Energy (0K) = -2285.9790732
Energy (0K) + ZPE = -2285.470115
Enthalpy (298K) = -2285.425364
Free Energy (298K) = -2285.554001
TSB8
Number of imaginary freguencies: 1
Cu -0.35620500 0.62695300 -6.41195100
N 0.97774400 1.88860300 -7.66040000
N -1.69894600 2.10362000 -5.86081100
N -1.38119900 -0.49244100 -7.78758500
C 1.71983200 2.57998300 -8.22135000
C -2.20551100 2.86290100 -5.14637800
C -2.01855300 -1.09208300 -8.54617400
C -2.82647200 3.79993800 -4.24363400
C 2.64297000 3.44237700 -8.92013600
C -2.81408400 -1.84183000 -9.48696000
H -2.16338500 4.65816900 -4.09358300
H -3.78007600 4.14683700 -4.65173300
H -2.99248900 3.31324900 -3.27560800
H 3.16841400 2.87597700 -9.69444400
H 2.09860300 4.26725600 -9.38886600
H 3.37442000 3.85072600 -8.21663500
H -3.68570400 -1.25283400 -9.78717700
H -2.21774600 -2.07865600 -10.37294100
H -3.15326400 -2.77311700 -9.02341000
C -0.13166000 -3.96451200 -2.84329800
C -0.10745700 -2.57722100 -2.69611700
C -0.79200900 -1.74851000 -3.60651900
C -1.47789300 -2.34459800 -4.66935200
C -1.49288000 -3.72421000 -4.82704200
C -0.82008700 -4.52947200 -3.90936600
H 0.39680800 -4.60015500 -2.13489100
H -2.00075400 -1.69797900 -5.37267200
H -2.03223300 -4.17430800 -5.65661500
H -0.82784200 -5.61061300 -4.02384300
C -0.68907800 -0.31317900 -3.47175700
C -1.01113700 0.72043900 -2.76533000
N -0.37954900 1.92475900 -2.97491900
C 0.86261600 1.74691500 -3.80144300
C 0.69859200 0.43443600 -4.45847600
C 1.23356700 -0.33176900 -5.32242100
C 1.87167800 -1.48348300 -5.82701300
C 2.58370900 -2.30883600 -4.92838300
C 1.79811500 -1.83455500 -7.18984800
C 3.18190600 -3.46978300 -5.38664600
H 2.64375200 -2.02306500 -3.88009700
C 2.41318500 -2.99084400 -7.63685900
H 1.26022200 -1.18264200 -7.87509000
C 3.09719900 -3.81028500 -6.73712500
H 3.72048000 -4.11211800 -4.69492700
H 2.36158700 -3.26204000 -8.68793300
H 3.57170600 -4.72158100 -7.09322700
N 0.61062200 -1.91430100 -1.67157100
N 1.13497400 -2.59308400 -0.79103200
N 1.66136900 -3.09765400 0.08440300
S -0.23999100 2.95534900 -1.63502800
O -1.59109300 3.16576100 -1.13720100
O 0.56503900 4.07609400 -2.10548400
C 0.68675700 2.02433400 -0.45222200
C 0.04182200 1.03116600 0.28851700
C 2.05842500 2.23496700 -0.34350500
C 0.79529300 0.24316900 1.14417200
H -1.03145200 0.88404800 0.19809500
C 2.79392100 1.43602300 0.52450300
[truncated: 4,805 more rows]
